# Supplementary material for: Identification of transdiagnostic phenomena among patients, the general population, relatives, and mental health professionals using topic modeling techniques
Source: Front Psychol. 2026 Jan 6;16:1715108. doi: 10.3389/fpsyg.2025.1715108 (PMC12815773; doi:10.3389/fpsyg.2025.1715108)
Supplement: Supplementary file 1 [file Table_1.xlsx]

## Sheet: Feuil1
Theme	Subtheme	Topic Name	Summary	Population Analyzed	Question's Theme	Topic Number	Addiction disorder	Anxiety	Bipolar disorder	Depression	Eating disorder	Other psychiatric disorder	Personality disorder	Psychotic disorder
Behavioral and Physical Health	Addictive and Eating Behaviors	Emotion and Eating Regulation	This topic covers difficulties in managing emotions and their impact on eating disorders, such as binge eating and bulimia. Participants need psychological help to better understand and control their emotions, which are often excessive and uncontrollable, affecting their self-esteem, relationships, and mental well-being. The goal is to establish a better relationship with food, reduce guilt, and …	1. Clinical	Not-applicable	5	8.6	6.7	7.9	6.8	7.1	6.5	6.3	6.9
Behavioral and Physical Health	Addictive and Eating Behaviors	Addictive and compulsive behaviors	Suffering from addiction and compulsive behaviors, such as drug use or unhealthy eating, which lead to guilt and personal conflict.	2. General population	Behaviours	1		83.606557	100.0	84.482759	85.714286	83.333333	100.0	100.0
Behavioral and Physical Health	Addictive and Eating Behaviors	Binge behaviors and escapism	Tendency toward binge behaviors and escapism, often through fiction, with guilt about inactivity and deadlines.	2. General population	Behaviours	5		0.000000	0.0	1.724138	0.000000	1.666667	0.0	0.0
Behavioral and Physical Health	Addictive and Eating Behaviors	Health, diet, and environment	Thoughts about health, diet, and the need for a stimulating environment to feel better.	3. Relatives	Thoughts	10	14.285714	32.558140	50.000000	29.870130	25.0	34.210526	40.0	36.363636
Behavioral and Physical Health	Addictive and Eating Behaviors	Understanding addiction and acceptance	Therapy helped to better understand addiction and facilitated acceptance of limits and family situations.	3. Relatives	Benefits from therapy	6	0.000000	3.571429	6.25	11.111111	0.0	10.526316	12.5	0.000000
Behavioral and Physical Health	Addictive and Eating Behaviors	Negative influences and substance abuse	Negative social environment and substance use (alcohol/drugs) are significant barriers.	3. Relatives	Barriers to change	4	44.444444	4.347826	4.347826	6.25	0.0	3.797468	0.000000	10.0
Behavioural problems	Agressivity and harmful behaviour	Impulsivity, aggression, and emotional reactivity	Tendency toward impulsive, aggressive, or emotionally reactive behaviors, sometimes with social consequences.	3. Relatives	Behaviours	1	87.5	64.814815	68.965517	51.086957	20.0	55.681818	54.545455	50.000000
Behavioural problems	Agressivity and harmful behaviour	Insomnia and self-harm impulses	Insomnia, suicidal thoughts, and self-harm impulses, often linked to anxiety and rumination.	4. Healthcare workers	Behaviours	2
Behavioural problems	Agressivity and harmful behaviour	Social withdrawal and aggressive outbursts	Inability to work or communicate, withdrawal during non-communicative periods, sometimes aggressive reactions.	4. Healthcare workers	Behaviours	3
Behavioural problems	Agressivity and harmful behaviour	Verbal and physical aggression	Verbal outbursts and, at times, physical violence or breaking objects, often triggered by frustration or anger.	4. Healthcare workers	Behaviours	4
Desire of better future	Wishing a change	Self-understanding and clarity of mind	Hoping for better self-understanding and clarity, especially regarding feelings and psychological well-being.	2. General population	Wishes to change	2	0.0	5.555556	0.0	4.255319	14.285714	4.166667	12.5	20.0
Desire of better future	Wishing a change	Control over future and personal fulfillment	Hoping for greater control over the future, fulfillment in projects, and increased happiness and stability.	2. General population	Wishes to change	6	0.0	2.777778	0.0	4.255319	0.000000	4.166667	12.5	0.0
Desire of better future	Wishing a change	More balanced activities and time management	Wishes for a reduction in unhelpful activities and better time management, especially to enjoy life more.	3. Relatives	Wishes to change	0	0.0	5.0	6.25	2.50	0.0	1.333333	0.000000	0.0
Desire of better future	Wishing a change	Independence and autonomy	Wishes to be more independent and not overly affected by others' presence.	3. Relatives	Wishes to change	2	25.0	7.5	6.25	7.50	20.0	6.666667	8.333333	20.0
Desire of better future	Wishing a change	Better organization and self-reflection	Desires better organization, less overthinking, and improved communication and motivation.	3. Relatives	Wishes to change	3	0.0	7.5	6.25	10.00	0.0	8.000000	8.333333	10.0
Desire of better future	Wishing a change	Healthier relationships and affection	Wishes for more affection and healthier romantic or family relationships.	3. Relatives	Wishes to change	4	0.0	2.5	0.00	1.25	0.0	5.333333	0.000000	0.0
Desire of better future	Wishing a change	Safe environment and reduced expectations	Desires a safe, supportive environment and to reduce unrealistic expectations of herself and others.	3. Relatives	Wishes to change	5	0.0	0.0	0.00	0.00	0.0	2.666667	0.000000	0.0
Desire of better future	Wishing a change	Progress in diagnosis and positivity	Wishes for progress in medical diagnosis and a more positive outlook, with less anxiety about change.	3. Relatives	Wishes to change	6	25.0	42.5	37.50	45.00	80.0	48.000000	75.000000	30.0
Desire of better future	Wishing a change	Self-understanding and personal growth	Improved understanding of oneself and situations, leading to better self-management and decision making.	3. Relatives	Benefits from therapy	3	0.000000	3.571429	25.00	9.259259	0.0	8.771930	12.5	14.285714
Desire of better future	Wishing a change	Limited impact and difficulties opening up	Limited benefit due to difficulty opening up or engaging with therapy.	3. Relatives	Benefits from therapy	4	0.000000	17.857143	18.75	18.518519	0.0	14.035088	12.5	14.285714
Desire of better future	Wishing a change	Medication and medical stabilization	Medication and medical care provide daily stabilization and motivation to continue.	3. Relatives	Benefits from therapy	7	33.333333	14.285714	0.00	5.555556	0.0	3.508772	0.0	0.000000
Desire of better future	Wishing a change	Life goals and autonomy	Patients express a desire for more autonomy, life goals, and employment; maintaining daily habits or health is often a priority.	4. Healthcare workers	Wishes to change	1
Desire of better future	Wishing a change	Emotional regulation and organization skills	Wishing for better emotional regulation, autonomy, and improved organizational skills to handle stress and relationships.	4. Healthcare workers	Wishes to change	3
Emotional and Psychological Difficulties	Anxiety and Stress	Overcoming Fear and Anxiety	This topic mainly deals with feelings of fear, anxiety, and lack of self-confidence. Individuals express concerns about negative thoughts, the inability to manage stress and anxiety, and health-related worries, especially in connection with COVID-19. They speak of wanting personal improvement, emotional stability, and greater self-confidence. Participants also describe difficulties in professiona…	1. Clinical	Not-applicable	0	22.0	15.5	13.4	14.3	11.3	13.3	12.7	13.0
Emotional and Psychological Difficulties	Anxiety and Stress	Managing Stress and Emotions	This topic mainly addresses the difficulties related to stress, anxiety, and emotions, as well as organizational and professional challenges. People express frustration with their inability to manage emotions, lack of concentration, and difficulty completing projects. They aim to understand and manage psychological disorders like ADHD, anxiety crises, and ruminations. It also highlights the desir…	1. Clinical	Not-applicable	1	10.2	9.5	11.7	11.6	9.8	8.2	10.1	10.4
Emotional and Psychological Difficulties	Anxiety and Stress	Fear of failure and academic anxiety	Fear of not succeeding in studies or disappointing others, leading to strong anxiety and isolation.	2. General population	Thoughts	0	0.0	62.068966	60.0	63.793103	77.777778	64.615385	63.636364	33.333333
Emotional and Psychological Difficulties	Anxiety and Stress	Family and trauma-related anxiety	Anxiety linked to family trauma or difficult childhood memories impacting daily life.	2. General population	Thoughts	3	0.0	3.448276	0.0	1.724138	11.111111	1.538462	0.000000	16.66666
Emotional and Psychological Difficulties	Anxiety and Stress	Physical and health-related anxiety	Persistent physical symptoms of anxiety such as insomnia, fatigue, and hypervigilance.	2. General population	Thoughts	6	0.0	3.448276	20.0	1.724138	0.000000	4.615385	0.000000	0.000000
Emotional and Psychological Difficulties	Anxiety and Stress	Isolation and fear of insignificance	Feeling isolated and fearing to have no impact or value in the eyes of others.	2. General population	Thoughts	11	0.0	3.448276	0.0	5.172414	0.000000	3.076923	9.090909	0.000000
Emotional and Psychological Difficulties	Anxiety and Stress	Anxiety, panic, and overload	Struggling with anxiety, panic, and a sense of being overwhelmed by too many tasks and worries.	2. General population	Emotion	2		16.949153	40.0	20.967742	0.0	7.936508	11.111111	0.0
Emotional and Psychological Difficulties	Anxiety and Stress	Anxiety and routine fatigue	Anxiety and fatigue resulting from daily routines, social interactions, and a lack of encouragement.	2. General population	Emotion	4		3.389831	0.0	1.612903	0.0	3.174603	0.000000	0.0
Emotional and Psychological Difficulties	Anxiety and Stress	Health anxiety and emotional overload	Anxiety about health, pain, or past medical issues, leading to emotional overload.	2. General population	Emotion	7		0	0	0	0	0	0	0
Emotional and Psychological Difficulties	Anxiety and Stress	Fear, politics, and loss of control	Fear of losing control, influenced by external factors like politics or changing situations.	2. General population	Emotion	8		0.000000	0.0	0.000000	0.0	1.587302	0.000000	0.0
Emotional and Psychological Difficulties	Anxiety and Stress	Procrastination, anxiety, and intrusive thoughts	Suffering caused by procrastination and anxiety, with intrusive thoughts that disrupt focus and daily activities.	2. General population	Behaviours	0		3.278689	0.0	1.724138	0.000000	5.000000	0.0	0.0
Emotional and Psychological Difficulties	Anxiety and Stress	Social anxiety and poor self-esteem	Suffering from social anxiety, low self-esteem, and challenges in group interactions or evaluations.	2. General population	Situations	2	0.0	8.0	0.0	12.765957	0.0	16.666667	25.0	0.0
Emotional and Psychological Difficulties	Anxiety and Stress	Stressful work situations	Daily work situations marked by stress, lying, and negative work environments.	2. General population	Situations	3	0.0	16.0	0.0	17.021277	40.0	14.814815	12.5	25.0
Emotional and Psychological Difficulties	Anxiety and Stress	Anxiety in dangerous or unfair situations	Suffering from anxiety and injustice in dangerous or sociopolitical situations.	2. General population	Situations	7	0.0	0.0	0.0	0.000000	0.0	1.851852	12.5	0.0
Emotional and Psychological Difficulties	Anxiety and Stress	Fear, impostor syndrome, and animal suffering	Suffering related to impostor syndrome, anxiety about others' perceptions, and empathy for animal suffering.	2. General population	Other sofferings	2	0.0	8.823529	0.000000	14.285714	0.0	9.523810	0.0	0.0
Emotional and Psychological Difficulties	Anxiety and Stress	Financial anxiety and fear of the future	Suffering due to financial stress, anxiety about the future, and the challenge of managing money or retirement.	2. General population	Other sofferings	4	0	0	0	0	0	0	0	0
Emotional and Psychological Difficulties	Anxiety and Stress	Work stress, routine, and lack of sleep	Suffering from work stress, repetitive routine, and sleep deprivation.	2. General population	Other sofferings	7	0.0	5.882353	0.000000	2.380952	0.0	2.380952	0.0	0.0
Emotional and Psychological Difficulties	Anxiety and Stress	Professional instability and environmental stressors	Professional instability and environmental stressors, including influence from others, impede change.	2. General population	Barriers to change	3	0.0	4.444444	0.0	8.888889	0.000000	4.081633	0.0	0.0
Emotional and Psychological Difficulties	Anxiety and Stress	Financial stress and unmet needs	Financial stress and unmet needs are a constant obstacle to progress.	2. General population	Barriers to change	7	0.0	2.222222	0.0	8.888889	0.000000	2.040816	0.0	0.0
Emotional and Psychological Difficulties	Anxiety and Stress	Emotional management and anxiety	Managing emotions and anxiety, dealing with stress and negative thought patterns through therapeutic techniques.	2. General population	Targets of therapy	1	0	41.666667	50.0	37.500000	33.333333	44.444444	14.285714	0.000000
Emotional and Psychological Difficulties	Anxiety and Stress	Abandonment and fear of loss	Working through abandonment issues and the pain of repeated loss in relationships.	2. General population	Targets of therapy	7	0	16.666667	25.0	20.833333	16.666667	18.518519	28.571429	33.333333
Emotional and Psychological Difficulties	Anxiety and Stress	Negative thoughts and anxiety	Frequent negative thoughts, anxiety, and a tendency to anticipate problems in daily life.	3. Relatives	Thoughts	0	0.000000	18.604651	22.727273	18.181818	0.0	22.368421	20.0	9.090909
Emotional and Psychological Difficulties	Anxiety and Stress	Anxiety, stress, and sadness	Persistent anxiety, stress, and sadness, often related to work or daily life.	3. Relatives	Emotions	0	42.857143	24.074074	28.571429	43.478261	33.333333	31.764706	25.000000	33.333333
Emotional and Psychological Difficulties	Anxiety and Stress	Guilt, parental loss, and anxiety	Guilt, anxiety, and grief after loss of a parent or unresolved family issues.	3. Relatives	Emotions	2	0.000000	46.296296	38.095238	19.565217	33.333333	25.882353	16.666667	11.111111
Emotional and Psychological Difficulties	Anxiety and Stress	Fatigue, anxiety, and avoidance behaviors	Persistent fatigue, anxiety, and avoidance behaviors, often triggered by stress at work or at home.	3. Relatives	Behaviours	0	0.0	12.962963	20.689655	26.086957	60.0	13.636364	18.181818	28.571429
Emotional and Psychological Difficulties	Anxiety and Stress	Parental anger and fear of dependency	Suffering from parental anger, fear of family conflict, and anxiety about loved ones? health.	3. Relatives	Situations	0	33.333333	58.695652	62.962963	58.024691	75.0	56.790123	53.333333	77.777778
Emotional and Psychological Difficulties	Anxiety and Stress	Constant stress and criticism	Stress from constant criticism, repeated failures (in school/work), and chaotic environments.	3. Relatives	Situations	1	33.333333	23.913043	11.111111	12.345679	0.0	16.049383	20.000000	0.000000
Emotional and Psychological Difficulties	Anxiety and Stress	Mother-daughter conflict and anxiety	Suffering due to controlling or anxious mother, with a negative impact on personal relationships.	3. Relatives	Other sufferings	2	0.000000	19.565217	11.111111	17.391304	16.666667	17.391304	15.384615	40.0
Emotional and Psychological Difficulties	Anxiety and Stress	Stress, avoidance, and panic	Stress, social anxiety, and avoidance of situations due to fear of judgment or panic.	3. Relatives	Other sufferings	3	33.333333	6.521739	5.555556	0.000000	0.000000	0.000000	0.000000	0.0
Emotional and Psychological Difficulties	Anxiety and Stress	Stressful or unjust environments	Living or working in a stressful or unjust environment hinders improvement and positive change.	3. Relatives	Barriers to change	2	22.222222	10.869565	26.086957	18.75	0.0	24.050633	33.333333	40.0
Emotional and Psychological Difficulties	Anxiety and Stress	Perfectionism, fear, and self-doubt	Excessive perfectionism, fear, and self-doubt prevent accepting help and making positive changes.	3. Relatives	Barriers to change	3	0.000000	2.173913	0.000000	2.50	0.0	2.531646	0.000000	0.0
Emotional and Psychological Difficulties	Anxiety and Stress	Lack of trust in medicine and vivid fears	Lack of trust in medicine and vivid fears or intrusive thoughts block progress.	3. Relatives	Barriers to change	5	0.000000	4.347826	0.000000	1.25	0.0	2.531646	0.000000	0.0
Emotional and Psychological Difficulties	Anxiety and Stress	Catastrophizing and anticipation anxiety	Catastrophizing, anticipation of the worst, and panic over minor details are barriers to change.	3. Relatives	Barriers to change	6	0.000000	6.521739	0.000000	1.25	0.0	2.531646	0.000000	0.0
Emotional and Psychological Difficulties	Anxiety and Stress	Stress and emotion management	Learning to manage stress, control anger, and handle emotions better, both individually and in social settings.	3. Relatives	Benefits from therapy	2	33.333333	57.142857	37.50	38.888889	100.0	52.631579	62.5	71.428571
Emotional and Psychological Difficulties	Anxiety and Stress	Anxiety management and childhood origins	Work on understanding the origin of anxiety and management strategies, often linked to childhood.	3. Relatives	Targets of therapy	5	33.333333	21.875	8.333333	24.390244	50.0	25.581395	14.285714	0.0
Emotional and Psychological Difficulties	Anxiety and Stress	Mood swings and anxiety	Mood swings, anxiety, and difficulty dealing with fear of failure or not meeting expectations.	4. Healthcare workers	Emotion	1
Emotional and Psychological Difficulties	Anxiety and Stress	Daily anxiety and avoidance behaviors	Daily anxiety, avoidance behaviors, and chronic procrastination; health-related worries and fatigue common.	4. Healthcare workers	Behaviours	0
Emotional and Psychological Difficulties	Anxiety and Stress	Social anxiety and avoidance in public	Severe social anxiety, avoidance of public places, and somatic symptoms like trembling or feeling stifled.	4. Healthcare workers	Behaviours	5
Emotional and Psychological Difficulties	Anxiety and Stress	Insomnia, anxiety, and ruminations	Insomnia, anxious ruminations, and sleep disorders often leading to exhaustion and auditory hallucinations.	4. Healthcare workers	Other sofferings	0
Emotional and Psychological Difficulties	Anxiety and Stress	Misunderstanding and social anxiety	Feeling misunderstood by others, leading to anxiety, isolation, and a sense of being burdened or unsupported.	4. Healthcare workers	Other sofferings	4
Emotional and Psychological Difficulties	Anxiety and Stress	Sleep, anxiety, and social reintegration	Hope to reduce anxiety, sleep better, enjoy daily life, return to work or school, and reintegrate socially.	4. Healthcare workers	Wishes to change	6
Emotional and Psychological Difficulties	Anxiety and Stress	Fear of relapse and external pressure	Fear of relapse or being confronted with reality, insufficient progress, or external pressures slow change.	4. Healthcare workers	Barriers to change	7
Emotional and Psychological Difficulties	Anxiety and Stress	Health concerns and feeling useless	Concerns about health, feeling useless, and difficulty finding motivation to improve.	3. Relatives	Thoughts	1	4.285714	9.302326	9.090909	12.987013	0.0	13.157895	30.0	27.272727
Emotional and Psychological Difficulties	Depression and Mood Disorders	Helping Overcome Depression	This topic covers patients? experiences with depression and anxiety, and their desire to improve emotional state and quality of life. Patients describe apathy, anxiety, negative thoughts, and the impact of mental illness on their daily life. They seek solutions to overcome depression, reduce anxiety, and enhance general well-being. They also express the need for professional care and treatment to…	1. Clinical	Not-applicable	10	3.2	3.0	3.1	2.9	2.8	2.7	2.6	2.5
Emotional and Psychological Difficulties	Depression and Mood Disorders	Sadness, anger, and emotional withdrawal	Experiencing deep sadness and anger, often linked to feelings of abandonment, guilt, or lack of support.	2. General population	Emotion	0	0.0	28.813559	40.0	45.161290	87.5	36.507937	44.444444	100.0
Emotional and Psychological Difficulties	Depression and Mood Disorders	Emotional sensitivity and sadness from fiction	Extreme emotional sensitivity, with sadness triggered by fiction, movies, or stories.	2. General population	Other sofferings	5	0.0	2.941176	0.000000	0.000000	0.0	2.380952	0.0	0.0
Emotional and Psychological Difficulties	Depression and Mood Disorders	Daily sadness and lack of energy	Sadness and low energy that makes it hard to accomplish daily tasks.	3. Relatives	Emotions	6	14.285714	3.703704	0.000000	7.608696	0.000000	16.470588	25.000000	11.111111
Emotional and Psychological Difficulties	Depression and Mood Disorders	Depression and chronic conditions	Work on depression, anxiety, mood swings, and sometimes alcoholism, often discussed but not fully resolved.	3. Relatives	Targets of therapy	8	0.000000	9.375	41.666667	14.634146	50.0	18.604651	14.285714	50.0
Emotional and Psychological Difficulties	Depression and Mood Disorders	Self-deprecation and hopelessness	Dysfunctional thoughts around self-hate, hopelessness, and a negative self-image, reinforcing depression and anxiety.	4. Healthcare workers	Thoughts	0
Emotional and Psychological Difficulties	Depression and Mood Disorders	Worthlessness and self-blame	Thoughts of worthlessness, excessive self-blame, and feeling fundamentally bad or illegitimate.	4. Healthcare workers	Thoughts	1
Emotional and Psychological Difficulties	Depression and Mood Disorders	Guilt and sexual worthlessness	Guilt, particularly around sexuality or feeling useless, especially among the young, leading to a lack of autonomy.	4. Healthcare workers	Thoughts	7
Emotional and Psychological Difficulties	Depression and Mood Disorders	Anger, sadness, and injustice	Mix of anger, sadness, disgust, grief, and feeling of injustice; these often co-occur and are hard to manage.	4. Healthcare workers	Emotion	3
Emotional and Psychological Difficulties	Depression and Mood Disorders	Loss of motivation and basic self-care	Low motivation, periods of withdrawal, and difficulty carrying out basic daily activities or self-care.	3. Relatives	Behaviours	3	0.0	5.555556	0.000000	5.434783	0.0	18.181818	18.181818	7.142857
Emotional and Psychological Difficulties	Depression and Mood Disorders	Apathy, energy loss, and refusal to engage	Apathy, energy loss, and refusal to participate in activities or self-care.	3. Relatives	Behaviours	5	12.5	11.111111	6.896552	11.956522	20.0	1.136364	9.090909	0.000000
Emotional and Psychological Difficulties	Depression and Mood Disorders	Lack of drive and pessimism	Feeling a lack of energy and drive, leading to pessimism and withdrawal from physical activities.	2. General population	Behaviours	4	0.0	1.639344	0.0	0.000000	0.000000	1.666667	0.0	0.0
Emotional and Psychological Difficulties	Depression and Mood Disorders	Emptiness and intense fatigue	Feelings of emptiness, lack of confidence, anger, and intense fatigue.	3. Relatives	Emotions	1	0.000000	5.555556	9.523810	7.608696	33.333333	4.705882	0.000000	11.111111
Emotional and Psychological Difficulties	Depression and Mood Disorders	Dark thoughts and mood swings	Struggles with negative thoughts, suicidal ideation, and rapid mood swings.	3. Relatives	Behaviours	2	0.0	3.703704	3.448276	4.347826	0.0	9.090909	0.000000	14.285714
Emotional and Psychological Difficulties	Depression and Mood Disorders	Pervasive negativity and daily rejection	Suffering from a persistent sense of rejection and negativity about daily life and the world.	3. Relatives	Other sufferings	1	33.333333	17.391304	11.111111	17.391304	66.666667	28.985507	15.384615	20.0
Emotional and Psychological Difficulties	Depression and Mood Disorders	Suicidal ideation and self-harm	Suicidal thoughts, ideas of self-harm, and feelings of inferiority, especially within family contexts.	4. Healthcare workers	Thoughts	4
Emotional and Psychological Difficulties	Depression and Mood Disorders	Pessimism about the future	Persistent pessimism and negative outlook on the future and the world, reinforcing feelings of persecution.	4. Healthcare workers	Thoughts	9
Emotional and Psychological Difficulties	Other emotional difficulties	Nostalgia and longing for the past	Nostalgia and yearning for the past, often with bittersweet or painful memories.	2. General population	Emotion	6	0	1.694915	0.0	0.000000	0.0	3.174603	0.000000	0.0
Emotional and Psychological Difficulties	Other emotional difficulties	Paralysis, blocking, and inaction	Struggling with feelings of paralysis and mental blocks that make it difficult to take action or stay connected.	2. General population	Behaviours	3	0	3.278689	0.0	0.000000	0.000000	1.666667	0.0	0.0
Emotional and Psychological Difficulties	Other emotional difficulties	Pessimism, guilt, and escapist behaviors	Pessimism, guilt, and escapist behaviors (such as pornography or gaming) undermine motivation for change.	2. General population	Barriers to change	8	0	0	0	0	0	0	0	0
Emotional and Psychological Difficulties	Other emotional difficulties	Feeling of being a burden and inaction	Feels like a burden, has difficulty acting or moving forward, and often overthinks decisions.	3. Relatives	Thoughts	5	42.857143	4.651163	0.00000	10.389610	25.0	11.842105	0.0	18.181818
Emotional and Psychological Difficulties	Other emotional difficulties	Overthinking and rumination	Excessive overthinking and rumination, especially about relationships and the state of the world.	3. Relatives	Thoughts	7	0.000000	6.976744	4.545455	10.389610	50.0	1.315789	0.0	0.000000
Emotional and Psychological Difficulties	Other emotional difficulties	Feeling inadequate or superior, grandiosity	Alternating thoughts of inadequacy and superiority, with difficulty fitting in.	3. Relatives	Thoughts	8	0.000000	11.627907	0.000000	0.000000	0.0	5.263158	10.0	9.090909
Emotional and Psychological Difficulties	Other emotional difficulties	Guilt, intrusive thoughts, and obsession	Persistent guilt, intrusive thoughts, and obsessive tendencies about various topics.	3. Relatives	Thoughts	9	0.000000	4.651163	9.090909	3.896104	0.0	3.947368	0.0	0.000000
Emotional and Psychological Difficulties	Other emotional difficulties	Bitterness and frustration	Bitterness and frustration, often from daily life or after transitions and disappointments.	3. Relatives	Emotions	4	0.000000	12.962963	9.523810	6.521739	0.000000	9.411765	16.666667	11.111111
Emotional and Psychological Difficulties	Other emotional difficulties	Anger, control, and emotional overflow	Frequent anger and loss of control, trying to suppress negative emotions but often feeling overwhelmed.	3. Relatives	Emotions	5	28.571429	1.851852	0.000000	5.434783	0.000000	5.882353	8.333333	0.000000
Emotional and Psychological Difficulties	Other emotional difficulties	Nostalgia and regret	Nostalgia and regret about past moments, especially childhood or missed achievements.	3. Relatives	Emotions	7	0.000000	1.851852	4.761905	4.347826	0.000000	1.176471	0.000000	11.111111
Emotional and Psychological Difficulties	Other emotional difficulties	Emotional detachment and rumination	Emotional withdrawal and overthinking prevent sharing feelings or making progress.	3. Relatives	Barriers to change	8	0.000000	0.000000	4.347826	2.50	0.0	2.531646	0.000000	0.0
Emotional and Psychological Difficulties	Other emotional difficulties	Emotional difficulty and daily suffering	Difficulty describing emotions; common feelings are anxiety, sadness, anger, and a sense of emptiness or daily suffering.	4. Healthcare workers	Emotion	0
Emotional and Psychological Difficulties	Other emotional difficulties	Guilt, frustration, and self-directed anger	Guilt, shame, anger towards oneself, especially in PTSD; frustration and sadness also common.	4. Healthcare workers	Emotion	2
Emotional and Psychological Difficulties	Other emotional difficulties	Frustration with unmet needs	Frustration and emotional suffering when reality doesn?t match needs or expectations.	4. Healthcare workers	Behaviours	1
Emotional and Psychological Difficulties	Other emotional difficulties	Emotional vulnerability and narcissistic failure	Emotional vulnerability, self-stigma, and suffering caused by the narcissism or failure of others in their environment.	4. Healthcare workers	Other sofferings	6
Environmental limintation	Money, physical health and social problems limitating change and well-being	Lack of time, resources, and psychological barriers	Barriers due to lack of time, financial resources, and psychological obstacles to long-term change.	2. General population	Barriers to change	0	0.0	48.888889	50.0	42.222222	42.857143	48.979592	40.0	50.0
Environmental limintation	Money, physical health and social problems limitating change and well-being	Physical and neurological health issues	Physical or neurological health issues present significant barriers to change.	2. General population	Barriers to change	5	0.0	28.888889	25.0	28.888889	42.857143	28.571429	40.0	0.0
Environmental limintation	Money, physical health and social problems limitating change and well-being	Financial, relational, and cognitive difficulties	Financial and relational difficulties, cognitive challenges, and inability to maintain social relationships.	3. Relatives	Behaviours	4	0.0	1.851852	0.000000	1.086957	0.0	2.272727	0.000000	0.000000
Environmental limintation	Money, physical health and social problems limitating change and well-being	Fatigue, health, and frustration	Frustration due to fatigue, health issues, lack of money, and uncertainty about the future.	3. Relatives	Other sufferings	0	33.333333	52.173913	66.666667	59.420290	16.666667	50.724638	61.538462	20.0
Environmental limintation	Money, physical health and social problems limitating change and well-being	Administrative and diagnostic difficulties	Administrative and diagnostic delays or difficulties, and frustration with institutional inefficiency.	4. Healthcare workers	Other sofferings	1
Environmental limintation	Money, physical health and social problems limitating change and well-being	Lack of resources and organization	Lack of human and material resources, unreliable organization, and lack of adequate staff or adapted solutions.	4. Healthcare workers	Barriers to change	3
Environmental limintation	Money, physical health and social problems limitating change and well-being	Stigma and lack of understanding	Stigma, lack of understanding or support from others, and being seen only as 'the sick person' are strong obstacles.	4. Healthcare workers	Barriers to change	6
Existential and Identity Issues	Meaning and Fulfillment	Boredom, social withdrawal, and lack of meaning	Suffering from boredom, feeling disconnected, and a lack of meaning in social and professional life.	2. General population	Other sofferings	6	0.0	2.941176	0.000000	2.380952	0.0	2.380952	0.0	0.0
Existential and Identity Issues	Meaning and Fulfillment	Lack of meaning and constant questioning	Sense of lacking meaning in life, need for validation, and constant self-questioning.	3. Relatives	Emotions	8	14.285714	0.000000	0.000000	3.260870	0.000000	2.352941	0.000000	0.000000
Family and Social Relationships	Family Conflicts and Dynamics	Family and Personal Difficulties	This topic mainly addresses family and personal difficulties. Participants report communication and contact issues with family members, including parents, siblings, and children. Individuals often express emotional suffering from childhood, abuse, and conflicts. They mention a lack of family balance or support. People seek to understand their well-being, improve mental health, and access psycholo…	1. Clinical	Not-applicable	3	11.3	13.5	11.2	10.3	9.3	9.7	9.1	8.4
Family and Social Relationships	Family Conflicts and Dynamics	Family relationships and their impact	Suffering related to family and past relationships, with ongoing effects on well-being and emotional balance.	2. General population	Relationships	0	100.0	88.235294	80.0	92.307692	90.0	84.615385	100.0	66.666667
Family and Social Relationships	Family Conflicts and Dynamics	Parenting conflicts and feeling overwhelmed	Experiencing conflict and overwhelm in parenting roles, sometimes feeling unsupported or too present.	2. General population	Relationships	3	0.0	3.921569	0.0	0.000000	0.0	1.538462	0.0	0.000000
Family and Social Relationships	Family Conflicts and Dynamics	Family responsibility and generational tensions	Suffering linked to family responsibilities and generational conflicts, especially regarding children?s futures.	2. General population	Relationships	5	0.0	1.960784	0.0	1.923077	0.0	1.538462	0.0	0.000000
Family and Social Relationships	Family Conflicts and Dynamics	In-law tensions and marital disputes	Ongoing tensions and disputes with in-laws or spouses, sometimes rooted in long marriages.	2. General population	Relationships	6	0	0	0	0	0	0	0	0
Family and Social Relationships	Family Conflicts and Dynamics	Family injustice and emotional distance	Suffering from perceived injustice in family relations and emotional distance from loved ones.	2. General population	Other sofferings	3	0.0	2.941176	0.000000	0.000000	0.0	2.380952	20.0	0.0
Family and Social Relationships	Family Conflicts and Dynamics	Family harmony and parental autonomy	Wishing for harmony in family relationships and more autonomy for oneself and loved ones.	2. General population	Wishes to change	5	0.0	2.777778	50.0	4.255319	0.000000	6.250000	0.0	0.0
Family and Social Relationships	Family Conflicts and Dynamics	Family, relationship, and financial problems	Family or romantic relationship issues and financial constraints are major obstacles to change.	2. General population	Barriers to change	2	100.0	8.888889	0.0	8.888889	14.285714	10.204082	20.0	50.0
Family and Social Relationships	Family Conflicts and Dynamics	Managing behaviors and family relations	Therapy helped manage self-critical or automatic behaviors, and improve family or social relations.	2. General population	Benefits from therapy	6	0.0	2.0	0.0	6.382979	12.5	4.255319	14.285714	0.0
Family and Social Relationships	Family Conflicts and Dynamics	Processing family patterns and guilt	Therapy helped process family patterns, especially regarding the mother, and alleviate guilt and dissatisfaction.	2. General population	Benefits from therapy	8	0.0	4.0	0.0	0.000000	0.0	0.000000	0.000000	0.0
Family and Social Relationships	Family Conflicts and Dynamics	Family relationships and parental guilt	Working on family relationships, especially with parents, and feelings of guilt and trust linked to past trauma.	2. General population	Targets of therapy	0	0.0	12.500000	0.0	14.583333	33.333333	9.259259	28.571429	33.333333
Family and Social Relationships	Family Conflicts and Dynamics	Family burden and guilt	Guilt, responsibility, and the burden of family expectations are central thoughts.	3. Relatives	Thoughts	3	0.000000	6.976744	0.000000	3.896104	0.0	2.631579	0.0	0.000000
Family and Social Relationships	Family Conflicts and Dynamics	Superficial family ties and ambivalence	Suffering from superficial family ties, dementia, or ambivalent relations with parents and siblings.	3. Relatives	Relationships	1	71.428571	51.020408	45.0	59.756098	50.0	47.674419	42.857143	44.444444
Family and Social Relationships	Family Conflicts and Dynamics	Lack of empathy and marital misunderstanding	Suffering from lack of empathy or understanding from a spouse, especially regarding illness or caretaking.	3. Relatives	Relationships	5	0.000000	0.000000	5.0	2.439024	0.0	1.162791	0.000000	0.000000
Family and Social Relationships	Family Conflicts and Dynamics	Family relationships and self-worth	Work on family relationships and issues of self-worth and personal value.	3. Relatives	Targets of therapy	0	33.333333	34.375	25.000000	21.951220	0.0	13.953488	42.857143	50.0
Family and Social Relationships	Family Conflicts and Dynamics	Family grief and connection	Grief linked to family, loss of loved ones, or difficult family relationships, especially in the context of illness.	4. Healthcare workers	Emotion	6
Family and Social Relationships	Family Conflicts and Dynamics	Parental and couple relationships	Main difficulties are in couple and parent-child relationships; often some form of cohabitation or closed family system.	4. Healthcare workers	Relationships	0
Family and Social Relationships	Family Conflicts and Dynamics	Family tensions and social withdrawal	Family members have trouble communicating, resulting in social withdrawal and feelings of incomprehension or conflict.	4. Healthcare workers	Relationships	3
Family and Social Relationships	Family Conflicts and Dynamics	Couple, housing, and isolation issues	Relationship issues around housing, couple problems, isolation, and lack of support or capacity to adapt.	4. Healthcare workers	Relationships	6
Family and Social Relationships	Family Conflicts and Dynamics	Divorce, adolescence, and family disruption	Divorce or changes in family structure, especially in adolescence; parental separation can be a major trigger.	4. Healthcare workers	Situations	2
Family and Social Relationships	Family Conflicts and Dynamics	Family, social, and environmental stability	Wishing for more family or social stability, improved relationships, and a better environment.	4. Healthcare workers	Wishes to change	2
Family and Social Relationships	Family Conflicts and Dynamics	Social and family context	The social and family context often creates barriers to change, especially when there is a lack of supportive structure.	4. Healthcare workers	Barriers to change	0
Family and Social Relationships	Family Conflicts and Dynamics	Family and trauma processing	Processing family issues, especially childhood and family conflict, and their impact on mental health.	4. Healthcare workers	Targets of therapy	5
Family and Social Relationships	Loneliness and Need for Support	Loneliness and Need for Support	This topic addresses themes of loneliness, sadness, lack of contact and emotional difficulties. Participants express a need to be heard and to receive suitable care for issues related to separation, mourning, depression, or emotional neglect. They mention moral exhaustion, lack of support, and a need for understanding and listening. Limited social interactions, often worsened by the COVID-19 cont…	1. Clinical	Not-applicable	4	9.4	8.1	7.2	9.0	8.3	7.8	6.5	7.0
Family and Social Relationships	Loneliness and Need for Support	Mental Health and Psychological Support	This topic relates to mental health and psychological difficulties. Patients seek regular care from mental health professionals to manage eating disorders, anxiety, trauma, and suicidal thoughts. They also mention social difficulties and emotional instability. There is a desire to stabilize their emotions, better understand their troubles, and improve overall well-being. Many seek diagnoses and p…	1. Clinical	Not-applicable	8	4.5	4.1	3.9	4.0	3.8	3.7	3.6	3.9
Family and Social Relationships	Loneliness and Need for Support	Sentimental confusion and loneliness	Emotional confusion and a sense of loneliness in personal relationships.	2. General population	Thoughts	5	0.0	0.000000	0.0	1.724138	0.000000	1.538462	0.000000	0.000000
Family and Social Relationships	Loneliness and Need for Support	Loneliness and feeling misunderstood	Feeling alone and misunderstood, as if the world is ?without me,? which fuels sadness and social withdrawal.	2. General population	Emotion	3		15.254237	0.0	8.064516	0.0	14.285714	0.000000	0.0
Family and Social Relationships	Loneliness and Need for Support	Loneliness and lack of authentic connection	Coping with loneliness and the absence of authentic relationships in daily life.	2. General population	Relationships	2	0	0	0	0	0	0	0	0
Family and Social Relationships	Loneliness and Need for Support	Lack of support and emotional pain	Suffering from lack of support, emotional pain, or feeling invisible to others.	2. General population	Other sofferings	0	100.0	55.882353	33.333333	57.142857	100.0	54.761905	20.0	100.0
Family and Social Relationships	Loneliness and Need for Support	Social connection and sense of community	Hoping for more human connection and consideration in personal and professional relationships.	2. General population	Wishes to change	3	0.0	8.333333	50.0	25.531915	14.285714	14.583333	25.0	0.0
Family and Social Relationships	Loneliness and Need for Support	Finding hope and support	Therapy provided hope, support, and sometimes spiritual comfort for adapting to difficulties.	2. General population	Benefits from therapy	7	0.0	2.0	0.0	4.255319	0.0	0.000000	0.000000	0.0
Family and Social Relationships	Loneliness and Need for Support	Social support and interpersonal relationships	Focusing on self-esteem, social support, and improving communication and social relationships.	2. General population	Targets of therapy	5	0.0	4.166667	0.0	8.333333	0.000000	3.703704	0.000000	33.333333
Family and Social Relationships	Loneliness and Need for Support	Life choices, hope, and belonging	Thoughts about life choices, hope, and a desire for belonging and renewal.	3. Relatives	Thoughts	2	14.285714	0.000000	4.545455	2.597403	0.0	5.263158	0.0	0.000000
Family and Social Relationships	Loneliness and Need for Support	Loneliness and abandonment	Feeling lonely, misunderstood, or abandoned by loved ones.	3. Relatives	Emotions	3	0.000000	3.703704	9.523810	2.173913	0.000000	2.352941	8.333333	11.111111
Family and Social Relationships	Loneliness and Need for Support	Toxic relationships and isolation	Suffering from toxic relationships and isolation due to destructive behaviors or lack of connection.	3. Relatives	Relationships	0	14.285714	34.693878	10.0	23.170732	0.0	32.558140	42.857143	44.444444
Family and Social Relationships	Loneliness and Need for Support	Difficulties with authority and lack of support	Suffering caused by difficulties with authority figures and lack of support from friends or family.	3. Relatives	Relationships	2	0.000000	8.163265	15.0	6.097561	50.0	9.302326	7.142857	11.111111
Family and Social Relationships	Loneliness and Need for Support	Loneliness and struggle to adapt	Struggling with loneliness and difficulty readapting after losing a partner or adjusting to new routines.	3. Relatives	Relationships	4	0.000000	0.000000	10.0	2.439024	0.0	3.488372	7.142857	0.000000
Family and Social Relationships	Loneliness and Need for Support	Lack of support and understanding	Lack of understanding and support from others, including professionals and teachers, impedes change.	3. Relatives	Barriers to change	7	0.000000	4.347826	0.000000	2.50	0.0	1.265823	0.000000	0.0
Family and Social Relationships	Loneliness and Need for Support	Moral support and open dialogue	Moral support, understanding behaviors, and the benefit of open, non-judgmental dialogue.	3. Relatives	Benefits from therapy	5	33.333333	3.571429	6.25	9.259259	0.0	5.263158	0.0	0.000000
Family and Social Relationships	Loneliness and Need for Support	Disconnection and self-isolation	Thoughts of being disconnected, unadapted, or unable to relate to others, often paired with guilt or isolation.	4. Healthcare workers	Thoughts	5
Family and Social Relationships	Loneliness and Need for Support	Incurability and isolation	Sense of incurability, isolation, and belief that suffering will never end, along with feeling misunderstood.	4. Healthcare workers	Thoughts	8
Family and Social Relationships	Loneliness and Need for Support	Social isolation and doubt	Loneliness, social isolation, fear of not being like others, and doubt in one?s own abilities or place in society.	4. Healthcare workers	Emotion	4
Family and Social Relationships	Loneliness and Need for Support	Toxic relationships and social isolation	Toxic relationships with spouse or parents, social isolation, and difficulties trusting others.	4. Healthcare workers	Relationships	1
Family and Social Relationships	Loneliness and Need for Support	Violence, social criticism, and isolation	Relationships marked by violence, criticism, or isolation, particularly in institutional settings or with parents.	4. Healthcare workers	Relationships	5
Family and Social Relationships	Loneliness and Need for Support	Bereavement, isolation, and imposed loss	Bereavement, family separation, or illness; loneliness and imposed or uncontrollable loss, sometimes workplace bullying.	4. Healthcare workers	Other sofferings	3
Family and Social Relationships	Loneliness and Need for Support	Lack of support and emotional resources	A wish for more support and resources for those with mental health issues, to reduce suffering and lack of affection.	4. Healthcare workers	Wishes to change	0
Family and Social Relationships	Loneliness and Need for Support	Lack of engagement and support	Lack of involvement and support, both in personal engagement and from surroundings, limits change.	4. Healthcare workers	Barriers to change	1
Family and Social Relationships	Loneliness and Need for Support	Crisis management and support network	Therapy provided crisis management, support from medical staff, and a space to feel heard and understood.	4. Healthcare workers	Benefits from therapy	1
Family and Social Relationships	Loneliness and Need for Support	Relational support and routine recovery	Ongoing therapy and a supportive environment helped with daily routines, stability, and relational support.	4. Healthcare workers	Benefits from therapy	4
Family and Social Relationships	Loneliness and Need for Support	Autonomy and recognition issues	Feeling of inadequacy, lack of recognition or support, and struggles with autonomy and self-worth.	4. Healthcare workers	Other sofferings	5
Family and Social Relationships	Other relational difficulties	Communication and understanding issues	Suffering from communication problems, misunderstandings, or lack of love within relationships.	2. General population	Relationships	1	0.0	5.882353	20.0	5.769231	10.0	9.230769	0.0	33.333333
Family and Social Relationships	Other relational difficulties	Relationship timing and distance	Suffering caused by timing or distance in romantic or parental relationships.	2. General population	Relationships	4	0.0	0.000000	0.0	0.000000	0.0	3.076923	0.0	0.000000
Family and Social Relationships	Other relational difficulties	Difficult events and unresolved conflicts	Suffering linked to difficult events and unresolved personal conflicts.	2. General population	Situations	1	0.0	26.0	25.0	23.404255	20.0	22.222222	25.0	25.0
Family and Social Relationships	Other relational difficulties	Lack of decisiveness and communication	Suffering caused by a lack of decisiveness or poor communication with others.	2. General population	Situations	8	0.0	4.0	0.0	0.000000	0.0	0.000000	0.0	0.0
Family and Social Relationships	Other relational difficulties	Social insecurity and trust issues	Suffering related to insecurity and lack of trust in social interactions, especially after returning home.	2. General population	Situations	4	0.0	8.0	50.0	10.638298	0.0	3.703704	12.5	0.0
Family and Social Relationships	Other relational difficulties	Conflict, anger, and lack of understanding	Relationships marked by anger, misunderstanding, and unresolved conflict.	3. Relatives	Relationships	3	0.000000	4.081633	10.0	3.658537	0.0	3.488372	0.000000	0.000000
Family and Social Relationships	Other relational difficulties	Universal suffering in human relationships	Belief that all human relationships are a source of suffering, with recurrent feelings of betrayal or lies.	3. Relatives	Relationships	6	14.285714	2.040816	5.0	2.439024	0.0	2.325581	0.000000	0.000000
Family and Social Relationships	Other relational difficulties	Relationship difficulties and rejection	Suffering due to breakups, rejection, or recurring relationship issues.	3. Relatives	Situations	4	0.000000	2.173913	0.000000	3.703704	25.0	2.469136	13.333333	0.000000
Family and Social Relationships	Other relational difficulties	Feeling persecuted and unrecognized	Daily obstacles perceived as persecution, with lack of consideration and support from others.	3. Relatives	Situations	5	0.000000	2.173913	0.000000	3.703704	0.0	0.000000	0.000000	0.000000
Family and Social Relationships	Other relational difficulties	Sibling rivalry and comparison	Suffering due to sibling rivalry, comparison, and feeling undervalued by family.	3. Relatives	Situations	7	0.000000	0.000000	0.000000	0.000000	0.0	1.234568	0.000000	11.111111
Family and Social Relationships	Other relational difficulties	Dependency and difficulty saying no	Feelings of dependency, difficulty asserting needs, and fear of disappointing others or being abandoned.	4. Healthcare workers	Thoughts	3
Family and Social Relationships	Other relational difficulties	Lack of communication and institutional dynamics	Problems with communication, lack of self-affirmation, or institutional dynamics (e.g. parent-child, spouse-patient).	4. Healthcare workers	Relationships	2
Family and Social Relationships	Other relational difficulties	Adolescent relationships and affective needs	Adolescents often lack affection, leading to conflicts, violence, or withdrawal; relationships with peers are complex.	4. Healthcare workers	Relationships	4
Other	Uncategorized	Health Challenges and Flourishing	This topic deals with the challenges of physical and psychological health, including disability and chronic pain. Patients seek a clear diagnosis and professional support to better manage obsessive thoughts, physical pain, or social isolation. They want to flourish and be recognized for their disability. They wish to improve their quality of life, find fulfilling work, and benefit from social and…	1. Clinical	Not-applicable	11	2.6	2.4	2.2	2.3	2.1	2.0	2.0	1.9
Other	Uncategorized	Skin picking and self-image issues	Suffering linked to dermatillomania and self-image, with feelings of low confidence and compulsive skin picking.	2. General population	Behaviours	2		8.196721	0.0	12.068966	14.285714	6.666667	0.0	0.0
Other	Uncategorized	Lack of clear goals and obligation	Suffering when lacking clear goals or being forced to do things without personal motivation.	2. General population	Situations	5	0.0	8.0	0.0	4.255319	0.0	5.555556	0.0	0.0
Other	Uncategorized	Bodily fatigue and questioning	Suffering caused by physical fatigue, daily routine, or becoming numb to one's own distress.	2. General population	Other sofferings	1	0.0	20.588235	66.666667	23.809524	0.0	26.190476	60.0	0.0
Other	Uncategorized	Deep-rooted automatisms and unconscious mechanisms	Deep-rooted automatisms and unconscious mechanisms are hard to change or break.	2. General population	Barriers to change	6	0.0	4.444444	0.0	0.000000	0.000000	2.040816	0.0	0.0
Other	Uncategorized	Medication, self-management, and OCD	Thoughts about medication, self-management, and the impact of OCD or medical issues on daily life.	3. Relatives	Thoughts	6	0.000000	4.651163	0.000000	5.194805	0.0	0.000000	0.0	0.000000
Other	Uncategorized	Fatalism and limited change	Fatalism or despair due to illness, feeling that therapy cannot change anything.	3. Relatives	Benefits from therapy	8	0.000000	0.000000	6.25	1.851852	0.0	1.754386	0.0	0.000000
Self and Identity	Motivation and Self-Perception	Lack of confidence and social comparison	Struggling with self-confidence and comparing oneself to others, resulting in feelings of inadequacy and exhaustion.	2. General population	Thoughts	2	0.0	5.172414	0.0	3.448276	0.000000	3.076923	0.000000	0.000000
Self and Identity	Motivation and Self-Perception	Self-esteem and social rejection	Feeling alone and unworthy, with a fear of being forgotten or rejected by others.	2. General population	Thoughts	7	0.0	10.344828	20.0	13.793103	0.000000	15.384615	18.181818	16.666667
Self and Identity	Motivation and Self-Perception	Self-dislike and lack of self-worth	Disliking oneself and feeling unimportant compared to others, with low self-esteem.	2. General population	Thoughts	9	0.0	6.896552	0.0	0.000000	0.000000	4.615385	9.090909	16.666667
Self and Identity	Motivation and Self-Perception	Self-blame and negative self-assessment	Overwhelmed by negative feelings and self-blame, leading to pain and indecision.	2. General population	Emotion	1	0	32.203390	20.0	20.967742	12.5	30.158730	33.333333	0.0
Self and Identity	Motivation and Self-Perception	Lack of self-confidence and motivation	Lack of confidence and motivation, accompanied by fatigue and low energy.	2. General population	Emotion	5	0	1.694915	0.0	3.225806	0.0	3.174603	11.111111	0.0
Self and Identity	Motivation and Self-Perception	Regret, self-blame, and feeling incomplete	Feeling incomplete or unfulfilled, with regrets and self-blame often rooted in the past.	2. General population	Emotion	9	0	0	0	0	0	0	0	0
Self and Identity	Motivation and Self-Perception	Motivation, confidence, and positive direction	Wishing for more motivation, confidence, and a positive outlook to overcome anxiety and past setbacks.	2. General population	Wishes to change	0	0.0	2.777778	0.0	2.127660	14.285714	2.083333	0.0	0.0
Self and Identity	Motivation and Self-Perception	Negative thinking and motivation issues	Persistent negative thoughts and low motivation hinder progress and personal change.	2. General population	Barriers to change	1	.0	28.888889	25.0	28.888889	42.857143	28.571429	40.0	0.0
Self and Identity	Motivation and Self-Perception	Self-confidence and overcoming the past	Building self-confidence, processing past experiences, and modifying maladaptive behaviors and insecure attachment.	2. General population	Targets of therapy	2	0.0	10.416667	25.0	10.416667	0.000000	11.111111	28.571429	0.000000
Self and Identity	Motivation and Self-Perception	Limits, perfectionism, and self-esteem	Establishing boundaries, overcoming perfectionism, and building self-esteem and respect for limits in relationships.	2. General population	Targets of therapy	3	0.0	2.083333	0.0	2.083333	0.000000	5.555556	0.000000	0.000000
Self and Identity	Motivation and Self-Perception	Doubt, low self-confidence, and indecision	Doubt, low self-esteem, and constant questioning about their own worth and decisions.	3. Relatives	Thoughts	4	14.285714	0.000000	0.000000	2.597403	0.0	0.000000	0.0	0.000000
Self and Identity	Motivation and Self-Perception	Emotional stability and self-confidence	Wishes for greater emotional stability and self-confidence, feeling loved and less weighed down.	3. Relatives	Wishes to change	1	50.0	35.0	43.75	33.75	0.0	28.000000	8.333333	40.0
Self and Identity	Motivation and Self-Perception	Fatigue, illness, and lack of motivation	Fatigue, illness, and lack of motivation are key obstacles to change, often related to health or close relatives.	3. Relatives	Barriers to change	1	11.111111	17.391304	21.739130	20.00	100.0	18.987342	33.333333	0.0
Self and Identity	Motivation and Self-Perception	Self-confidence and limiting beliefs	Focus on self-confidence, overcoming negative thoughts, and developing self-kindness.	3. Relatives	Targets of therapy	2	0.000000	12.500	0.000000	14.634146	0.0	13.953488	0.000000	0.0
Self and Identity	Motivation and Self-Perception	Motivation and engagement	Work on motivation, engagement, and virtual or individual CBT sessions.	3. Relatives	Targets of therapy	3	0.000000	6.250	8.333333	9.756098	0.0	9.302326	14.285714	0.0
Self and Identity	Motivation and Self-Perception	Self-esteem and leisure	Wish to improve self-esteem, find pleasure in activities, better manage stress, and enjoy leisure or work time.	4. Healthcare workers	Wishes to change	5
Self and Identity	Motivation and Self-Perception	Motivation and environmental difficulties	Motivation is hindered by daily life difficulties, lack of financial and social resources, and environmental instability.	4. Healthcare workers	Barriers to change	2
Self and Identity	Motivation and Self-Perception	Emotional improvement and self-confidence	Therapy brought emotional relief, a sense of being listened to, and support with addiction, boosting confidence.	4. Healthcare workers	Benefits from therapy	6
Self and Identity	Motivation and Self-Perception	Emotional regulation & self-esteem	Emotional regulation, building self-esteem, managing impulsivity and emotions, relationships with others, self-affirmation.	4. Healthcare workers	Targets of therapy	0
Self and Identity	Motivation and Self-Perception	Self-confidence & acceptance	Working on self-confidence, benevolence, acceptance of illness, and addressing depressive symptoms or trauma.	4. Healthcare workers	Targets of therapy	4
Therapeutic Process	Access and Effectiveness	Essential Mental Health Follow-up	This topic mainly focuses on the patients? mental health, emphasizing the need for regular psychiatric and psychological support. Patients express the need for appropriate care for various problems such as trauma, chronic illnesses, gender dysphoria, mood disorders, addictions, and suicidal thoughts. Lack of social relationships is also a recurring concern. Patients seek solutions to improve thei…	1. Clinical	Not-applicable	2	12.4	10.4	13.6	12.1	11.5	11.0	11.7	10.9
Therapeutic Process	Access and Effectiveness	Psychiatric Follow-up and Well-being	This topic highlights the need for psychiatric and psychological follow-up for individuals with severe mental health issues. Patients mention difficulties such as depression, anxiety, emotional troubles, grief, or disability adaptation. They underline the importance of ongoing care, treatments, and therapies to improve well-being, manage emotions, and meet daily life demands. Some also express pr…	1. Clinical	Not-applicable	6	6.1	5.4	5.8	5.7	6.0	5.1	5.2	4.9
Therapeutic Process	Access and Effectiveness	Lack of therapeutic fit and guidance	Lack of suitable therapeutic support and difficulties engaging with therapeutic processes.	2. General population	Barriers to change	4	0.0	2.222222	25.0	0.000000	0.000000	4.081633	0.0	0.0
Therapeutic Process	Access and Effectiveness	Emotional regulation and therapy insights	Psychotherapy has helped with emotional regulation, insight, and moving forward after traumatic experiences.	2. General population	Benefits from therapy	0	100.0	44.0	0.0	34.042553	37.5	48.936170	14.285714	0.0
Therapeutic Process	Access and Effectiveness	Limited or disappointing therapeutic effect	Some therapies had little impact, either due to stopping early or not being effective.	2. General population	Benefits from therapy	3	0.0	2.0	0.0	4.255319	0.0	8.510638	14.285714	0.0
Therapeutic Process	Access and Effectiveness	Initiation and hesitance towards therapy	Hesitance to start therapy, exploring different approaches, and uncertainty about the usefulness of therapy.	3. Relatives	Benefits from therapy	0	0.000000	0.000000	0.00	3.703704	0.0	1.754386	0.0	0.000000
Therapeutic Process	Access and Effectiveness	No ongoing therapy	No ongoing psychotherapy, or only indirect or sporadic therapy.	3. Relatives	Targets of therapy	6	33.333333	3.125	8.333333	7.317073	0.0	11.627907	0.000000	0.0
Therapeutic Process	Access and Effectiveness	Therapeutic alliance and adherence	Problems with therapeutic alliance or adherence, negative experiences with treatments or side effects.	4. Healthcare workers	Barriers to change	4
Therapeutic Process	Access and Effectiveness	Psychotherapy access and financial barriers	Limited access to psychotherapy, lack of funding or specialists, and slow public systems impede change.	4. Healthcare workers	Barriers to change	5
Therapeutic Process	Access and Effectiveness	No therapy or depends on patient	Some patients haven't had psychotherapy, or it depends on their request and approach.	4. Healthcare workers	Targets of therapy	3
Therapeutic Process	Therapeutic techniques and target	Schema therapy & cognitive restructuring	Cognitive-behavioral restructuring, schema therapy, learning to relax and re-anchor in the present, process trauma.	4. Healthcare workers	Targets of therapy	6
Therapeutic Process	Therapeutic techniques and target	Self-knowledge and authenticity	Therapy enhanced self-knowledge, authenticity, and alignment with personal values.	2. General population	Benefits from therapy	1	0.0	28.0	100.0	36.170213	37.5	34.042553	57.142857	100.0
Therapeutic Process	Therapeutic techniques and target	Validation, reassurance, and containment	Therapy provided validation, reassurance, and containment, helping with self-acceptance.	2. General population	Benefits from therapy	4	0.0	4.0	0.0	6.382979	12.5	0.000000	0.000000	0.0
Therapeutic Process	Therapeutic techniques and target	Neutral listening and new perspectives	Benefit of a neutral listener, gaining new perspectives and tools to challenge negative thinking.	3. Relatives	Benefits from therapy	1	0.000000	0.000000	0.00	1.851852	0.0	1.754386	0.0	0.000000
Therapeutic Process	Therapeutic techniques and target	Behavioral techniques and relaxation	Applying behavioral techniques, relaxation, and meditation to improve coping and emotional well-being.	2. General population	Targets of therapy	8	0.0	6.250000	0.0	4.166667	16.666667	5.555556	0.000000	0.000000
Therapeutic Process	Therapeutic techniques and target	Attachment schemas and early experiences	Working on maladaptive schemas, abandonment, and early attachment issues using cognitive behavioral therapy.	2. General population	Targets of therapy	4	0.0	4.166667	0.0	2.083333	0.000000	1.851852	0.000000	0.000000
Therapeutic Process	Therapeutic techniques and target	Positive projects and emotional stabilization	Therapy helped strengthen self-esteem through positive projects and psychoeducation. Improved emotional stability.	4. Healthcare workers	Benefits from therapy	0
Therapeutic Process	Therapeutic techniques and target	Empowerment and autonomy	Therapy supported greater autonomy and the ability to speak freely, reducing judgment and helping to regain control.	4. Healthcare workers	Benefits from therapy	2
Therapeutic Process	Therapeutic techniques and target	Acceptance and new perspective	Therapy offered new perspectives, acceptance, and helped see crises differently, with less self-blame.	4. Healthcare workers	Benefits from therapy	5
Therapeutic Process	Therapeutic techniques and target	Cognitive restructuring & emotion identification	Identifying dysfunctional thoughts, emotional regulation, cognitive restructuring, awareness and emotional self-management.	4. Healthcare workers	Targets of therapy	1
Therapeutic Process	Therapeutic techniques and target	Strategies & psychoeducation	Understanding pathology, developing coping strategies, psychoeducation, metacognition, relationship work.	4. Healthcare workers	Targets of therapy	2
Therapeutic Process	Therapeutic techniques and target	Emotion regulation and interpersonal skills	Work on emotion regulation, anti-procrastination, and interpersonal communication.	3. Relatives	Targets of therapy	1	0.000000	6.250	0.000000	0.000000	0.0	0.000000	0.000000	0.0
Therapeutic Process	Therapeutic techniques and target	Situational analysis and anchoring	Work on situational analysis, feedback, and daily life anchoring.	3. Relatives	Targets of therapy	4	0.000000	6.250	8.333333	4.878049	0.0	4.651163	0.000000	0.0
Trauma and Grief	Traumatic Events and Adaptation	Healing from Past Traumas	This topic is centered on trauma and healing. Patients describe emotional suffering from past traumatic experiences and seek ways to overcome them and enhance their mental well-being. They wish to be heard, to regain confidence, and to be recognized as victims. Some mention a lack of support or recognition from authorities. They seek peace with themselves and a life free from constant reminders o…	1. Clinical	Not-applicable	7	5.0	4.8	5.4	5.3	4.7	4.6	4.3	4.5
Trauma and Grief	Traumatic Events and Adaptation	Coping with Grief after Death	This topic mainly concerns emotional suffering and anxiety following the death of a loved one. People express the desire to regain serenity and autonomy in their daily lives and to move forward while carrying the weight of the past. They hope to be supported during periods of doubt and guilt and to better manage their emotions and reduce anxiety. The goal is to improve general well-being and rega…	1. Clinical	Not-applicable	9	3.8	3.6	3.4	3.5	3.3	3.2	3.1	3.0
Trauma and Grief	Traumatic Events and Adaptation	Trauma and violence in adolescence	Suffering caused by adolescent trauma and experiences of violence, often leading to panic and avoidance behaviors.	2. General population	Situations	0	100.0	28.0	25.0	31.914894	40.0	35.185185	12.5	50.0
Trauma and Grief	Traumatic Events and Adaptation	Trauma processing and EMDR	EMDR or other techniques have helped process trauma, manage depression/anxiety, and improve self-esteem.	2. General population	Benefits from therapy	2	0.0	12.0	0.0	6.382979	0.0	2.127660	0.000000	0.0
Trauma and Grief	Traumatic Events and Adaptation	Difficult anniversaries and past trauma	Anniversaries and reminders of past losses cause significant emotional pain.	3. Relatives	Situations	6	0.000000	2.173913	0.000000	1.234568	0.0	2.469136	0.000000	0.000000
Trauma and Grief	Traumatic Events and Adaptation	Change, grief, and lack of autonomy	Difficulty coping with major life changes, grief, and a lack of personal autonomy.	3. Relatives	Other sufferings	5	0.000000	2.173913	5.555556	2.898551	0.000000	1.449275	0.000000	0.0
Trauma and Grief	Traumatic Events and Adaptation	Distance from children and loss of autonomy	Suffering caused by feeling distant from adult children and losing autonomy in daily life.	3. Relatives	Other sufferings	6	0.000000	2.173913	0.000000	2.898551	0.000000	0.000000	0.000000	0.0
Trauma and Grief	Traumatic Events and Adaptation	Trauma, grief, and psychological blocks	Barriers include past trauma, grief, and psychological blocks (e.g., family narcissism or heavy medications).	3. Relatives	Barriers to change	0	22.222222	50.000000	43.478261	45.00	0.0	41.772152	33.333333	50.0
Trauma and Grief	Traumatic Events and Adaptation	Trauma and loss	Focus on trauma, childhood loss, dissociation, and bereavement, sometimes only lightly addressed.	3. Relatives	Targets of therapy	7	0.000000	0.000	0.000000	2.439024	0.0	2.325581	14.285714	0.0
Trauma and Grief	Traumatic Events and Adaptation	Devaluation and grief	Devaluation, thoughts of loss, grief, and obsessions with negative outcomes or loss of products/people.	4. Healthcare workers	Thoughts	2	50.0	18.918919	15.789474	19.298246	36.363636	17.460317	19.230769	30.0
Trauma and Grief	Traumatic Events and Adaptation	Vulnerability and trauma	Preoccupations with trauma, vulnerability, and fears about illness or recurrence of symptoms.	4. Healthcare workers	Thoughts	10	0.0	2.702703	0.000000	3.508772	0.000000	3.174603	0.000000	5.0
Trauma and Grief	Traumatic Events and Adaptation	Loss, discouragement, lack of pleasure	Feelings of loss, discouragement, lack of pleasure, sometimes linked to hospitalization or chronic illness.	4. Healthcare workers	Emotion	5
Trauma and Grief	Traumatic Events and Adaptation	Traumatic events and uncertainty	Events causing traumatic reliving or uncertainty; patients often experience uncertainty in such situations.	4. Healthcare workers	Situations	0
Trauma and Grief	Traumatic Events and Adaptation	Rupture, loss, and separation	Life ruptures or separations (work, relationship, illness, or animal loss); difficulty forming new bonds.	4. Healthcare workers	Situations	6
Trauma and Grief	Traumatic Events and Adaptation	Childhood trauma and professional violence	Traumatic childhood events (violence, loss) and professional violence (e.g. workplace bullying, burnout).	4. Healthcare workers	Situations	7
Trauma and Grief	Traumatic Events and Adaptation	Daily life impact of trauma	The long-term impact of past trauma on daily life and the tendency to expect the worst from the future.	4. Healthcare workers	Other sofferings	2
Trauma and Grief	Traumatic Events and Adaptation	Confidence and trauma management	Therapy helped regulate stress, build confidence, and work through trauma. It made it easier to deal with setbacks.	4. Healthcare workers	Benefits from therapy	3
Trauma and Grief	Traumatic Events and Adaptation	Self-worth & trauma work	Working on self-esteem and trauma, letting go of the past, adaptation to new life in France.	4. Healthcare workers	Targets of therapy	7
Trauma and Grief	Traumatic Events and Adaptation	Loss, acceptance & adaptation	Addressing loss, acceptance, adaptation, learning to move forward after trauma, and adjustment to new contexts.	4. Healthcare workers	Targets of therapy	8
Trauma and Grief	Traumatic Events and Adaptation	Child abuse, violence, and family trauma	Suffering from memories or experiences of child abuse, family violence, or maltreatment.	3. Relatives	Situations	8	0.000000	6.521739	18.518519	18.518519	0.0	13.580247	13.333333	11.111111
Trauma and Grief	Traumatic Events and Adaptation	School and family violence	School bullying, intra-family violence, or sexual violence, especially in vulnerable populations (e.g., autism).	4. Healthcare workers	Situations	3
Trauma and Grief	Traumatic Events and Adaptation	Family violence, neglect, and incest	Intra-family violence, neglect, and incest; also covers institutional violence or lack of support.	4. Healthcare workers	Situations	4
Trauma and Grief	Traumatic Events and Adaptation	Mockery, judgment, and impostor syndrome	Fear of mockery and judgment, feeling like an impostor and lacking self-confidence.	2. General population	Thoughts	10	0.0	1.724138	0.0	1.724138	0.000000	0.000000	0.000000	0.000000
Trauma and Grief	Traumatic Events and Adaptation	Lack of understanding and focus on past events	Feeling misunderstood; focus on past events and lack of support in daily situations.	3. Relatives	Situations	2	33.333333	2.173913	0.000000	2.469136	0.0	1.234568	0.000000	0.000000
Trauma and Grief	Traumatic Events and Adaptation	Life transitions and environmental change	Environmental or personal changes such as moving, nursing home admission, or change in living arrangements.	4. Healthcare workers	Situations	1
Trauma and Grief	Traumatic Events and Adaptation	Psychological and emotional aggression	Physical and psychological aggression; lack of recognition or support for psychological difficulties.	4. Healthcare workers	Situations	5
Work and Academic Pressure	Professional Stress and Expectations	Professional pressure and self-demand	Feeling constant pressure to meet high professional and personal expectations, leading to stress and self-doubt.	2. General population	Thoughts	1	0.0	1.724138	0.0	1.724138	11.111111	0.000000	0.000000	0.000000
Work and Academic Pressure	Professional Stress and Expectations	Work-related undervaluation and demotivation	Feeling unrecognized and undervalued at work, leading to demotivation and low self-esteem.	2. General population	Thoughts	8	0.0	1.724138	0.0	3.448276	0.000000	1.538462	0.000000	16.666667
Work and Academic Pressure	Professional Stress and Expectations	Frustration with distant colleagues	Frustration from working with distant or uncooperative colleagues and communication barriers.	2. General population	Situations	6	0.0	2.0	0.0	0.000000	0.0	0.000000	0.0	0.0
Work and Academic Pressure	Professional Stress and Expectations	Work-life balance and housing security	Desiring a better work-life balance and stable living conditions for a higher quality of life.	2. General population	Wishes to change	4	100.0	72.222222	0.0	57.446809	57.142857	60.416667	50.0	80.0
Work and Academic Pressure	Professional Stress and Expectations	Healing from work and social suffering	Therapy helped heal professional burnout and social suffering, developing coping skills and decision-making.	2. General population	Benefits from therapy	5	0.0	2.0	0.0	2.127660	0.0	2.127660	0.000000	0.0
Work and Academic Pressure	Professional Stress and Expectations	Personal fulfillment and work difficulties	Addressing personal fulfillment and feeling disconnected, especially regarding work and sense of achievement.	2. General population	Targets of therapy	6	0.0	2.083333	0.0	0.000000	0.000000	0.000000	0.000000	0.000000
Work and Academic Pressure	Professional Stress and Expectations	Work routine and lack of response	Suffering related to work routines, lack of meaningful response, or administrative burdens.	3. Relatives	Situations	3	0.000000	2.173913	7.407407	0.000000	0.0	6.172840	0.000000	0.000000
Work and Academic Pressure	Professional Stress and Expectations	Unemployment, time, and lack of understanding	Suffering from unemployment, lack of meaningful activities, and lack of understanding from others.	3. Relatives	Other sufferings	4	0.000000	0.000000	0.000000	0.000000	0.000000	1.449275	7.692308	20.0
Work and Academic Pressure	Professional Stress and Expectations	Professional failure and ridicule	Professional failure, loss of confidence, fear of ridicule, and impossibility to act or succeed at work.	4. Healthcare workers	Thoughts	6
Work and Academic Pressure	Professional Stress and Expectations	Professional activity and stable living	Desire for meaningful work or professional activities, more suitable living conditions, and stable housing.	4. Healthcare workers	Wishes to change	4
Work and Academic Pressure	Professional Stress and Expectations	Time pressure and organizational difficulty	Facing difficulties in managing time and organizing tasks, often feeling overwhelmed and fatigued.	2. General population	Thoughts	4	0.0	0.000000	0.0	1.724138	0.000000	0.000000	0.000000	0.000000
Work and Academic Pressure	Professional Stress and Expectations	Time and stability for self-care	Wishing for more personal time and stability, with the ability to engage in self-care and balanced activities.	2. General population	Wishes to change	1	0.0	5.555556	0.0	2.127660	0.000000	8.333333	0.0	0.0
